# Supplementary material for: Gene array and real time PCR analysis of the adrenal sensitivity to adrenocorticotropic hormone in pig
Source: BMC Genomics. 2008 Feb 27;9:101. doi: 10.1186/1471-2164-9-101 (PMC2289818; doi:10.1186/1471-2164-9-101)
Supplement: Additional file 1 — Complete list of genes differentially expressed depending on genotype and/or ACTH treatment. The data include one table. [file 1471-2164-9-101-S1.xls]

## Sheet: Feuil1
SUPPLEMENTAL TABLE 1
Complete list of genes differentially expressed depending on genotype and/or ACTH treatment
Genes differentially expressed between Meishan (MS) and Large White (LW) pigs and/or in response to acute stimulation by ACTH were identified using a pig cDNA microarray made up of 8959 cDNA clones.
Gene symbol	Gene name	Gene Function	Accession No. (Genbank)	cDNA No. (AGENAE)	FDR	p-value (ANOVA)			Fold Change
									genotype: MS/LW		treatment: ACTH/control
						genotype	treatment	interaction	control	ACTH	LW	MS
Genes up-regulated in Meishan pigs
Rnf2	ring finger protein 2	Transcription regulation	BX673517	scac0041.i.08	1.63093e-08	2.8059e-13	0.789361	0.0196424	3.5222	2.54039	1.15861	-1.19667
Mdk	midkine (neurite growth-promoting factor 2)	Cell growth/maintenance	BX667751	scac0025.g.11	0.00401886	4.96914e-06	NS	NS	2.01285	1.54053	1.2166	-1.07397
Snf1lk	SNF1-like kinase	Protein Kinase activity	BX917506	scan0033.o.02	0.0136525	8.1909e-05	NS	NS	1.78213	1.82662	1.21998	1.25044
unknown	unknown	unknown	BX920093	scan0010.m.23	0.0136525	3.00384e-05	NS	NS	1.72692	1.61355	-1.08298	-1.15907
Ccnd1	cyclin D1	Cell growth/maintenance	AW786552	scaa0042.p.09	0.00780803	9.83435e-06	NS	NS	1.70565	1.51446	1.14651	1.018
Cd99	CD99 molecule	Structural/Cell adhesion/ECM	BX924471	scan0016.n.22	0.0102788	1.00877e-05	NS	NS	1.65931	1.63186	1.04411	1.02684
Col21a1	collagen, type XXI, alpha 1	Structural/Cell adhesion/ECM	BE236040	scaa0085.g.04	0.0292447	9.39023e-05	NS	NS	1.65802	1.4698	-1.04259	-1.17611
Gprc5b	G protein-coupled receptor, family C, group 5, member B	Signal transduction (glutamatergic)	BX671422	scac0033.k.03	0.00129422	9.52816e-07	NS	NS	1.64977	1.48439	1.09984	-1.01053
Ldhd	lactate dehydrogenase D	ATP biosynthesis	BX923605	scan0014.l.22	0.00494063	3.7716e-06	NS	NS	1.63909	1.62128	1.08646	1.07466
Ppp1r1a	protein phosphatase 1, regulatory (inhibitor) subunit 1A	Phosphatase inhibitor	BX671712	scac0033.c.19	0.00702858	8.17852e-06	NS	NS	1.63188	1.39364	-1.0346	-1.21146
Mrsp6	mitochondrial ribosomal protein S6	Translation	BX916310	scan0030.m.09	0.00259486	1.25285e-06	NS	NS	1.61795	1.42456	1.06794	-1.0635
Star	steroidogenic acute regulator	Cholesterol mobilization	BX669487	scac0031.h.02	0.0147348	0.000484993	NS	NS	1.59781	1.21607	1.39914	1.06486
unknown	unknown	unknown	NO_DATA	scai0001.f.05	0.0213826	7.13614e-05	NS	NS	1.57123	1.30463	1.09891	-1.09594
Traf5	TNF receptor-associated factor 5	Signal transduction	BX924775	scan0018.a.13	0.028038	5.80304e-05	NS	NS	1.5389	1.52411	1.04353	1.03351
Cse1l	CSE1 chromosome segregation 1-like (yeast)	Protein transport	CR939899	scaj0006.l.06	0.00344648	2.97514e-06	NS	NS	1.53652	1.42518	1.10114	1.02134
Hist2h2aa	histone cluster 2, H2aa4	Nucleosome Assembly	BX921566	scan0011.d.01	0.00677187	2.09522e-05	NS	NS	1.52081	1.50344	-1.13234	-1.14542
unknown	unknown	unknown	CR939969	scaj0022.g.24	0.0407028	0.000421231	NS	NS	1.51327	1.27255	1.11544	-1.0661
Cd99	CD99 molecule	Structural/Cell adhesion/ECM	BX922594	scan0018.n.06	0.0172756	2.26501e-05	NS	NS	1.50951	1.61129	-1.05793	1.00898
Mif	macrophage migration inhibitory factor (glycosylation-inhibiting factor)	Cell growth/maintenance	BX915861	scan0031.o.09	0.00667769	1.25274e-05	NS	NS	1.50286	1.30351	1.1328	-1.01777
unknown	unknown	unknown	AJ704911	scbg0001.a.10	0.0141796	4.93242e-05	NS	NS	1.49983	1.3552	1.14988	1.039
Ptpmt1	protein tyrosine phosphatase, mitochondrial 1	Protein Phosphatase activity	BX924198	scan0013.c.16	0.000176774	1.73404e-08	NS	NS	1.48623	1.53556	1.02203	1.05596
Cnn3	calponin 3, acidic	Protein binding	BX925549	scan0021.j.23	0.0327781	0.000183898	NS	NS	1.47743	1.58542	1.17647	1.26245
Mdh2	malate dehydrogenase 2, NAD (mitochondrial)	Tricarboxylic acid cycle	BX922608	scan0018.n.21	0.00371929	2.58733e-06	NS	NS	1.45955	1.53993	1.02795	1.08456
unknown	unknown	unknown	BX925035	scan0017.e.24	0.0397521	9.97129e-05	NS	NS	1.459	1.4121	-1.00626	-1.03968
Malat1	metastasis associated lung adenocarcinoma transcript 1 (non-coding RNA)	unknown	BX670749	scac0033.n.05	0.00674713	4.06684e-05	NS	NS	1.45239	1.25108	-1.01526	-1.17863
Suclg2	succinate-CoA ligase, GDP-forming, beta subunit	Tricarboxylic acid cycle	BX919534	scan0005.h.12	0.0085398	1.82306e-05	NS	NS	1.43412	1.27549	1.00955	-1.11373
Capn2	calpain 2, (m/II) large subunit	Proteolysis	BX923849	scan0023.k.20	0.0268274	0.000106711	NS	NS	1.43287	1.23449	1.07039	-1.08436
Notch4	Notch homolog 4 (Drosophila)	Ion binding/heterodimerization/receptor activity	BX670249	scac0034.k.10	0.0327781	0.000207746	NS	NS	1.42815	1.36266	-1.0628	-1.11387
Eif3s7	eukaryotic translation initiation factor 3, subunit 7 zeta, 66/67kDa	Translation regulation	BX926369	scan0014.k.04	0.00745132	4.60722e-05	0.586644	0.0264224	1.42774	1.1427	1.08576	-1.15075
Magi3	membrane associated guanylate kinase, WW and PDZ domain containing 3	Protein Kinase activity	BI346240	scab0127.h.15	0.0133778	2.40361e-05	NS	NS	1.425	1.76249	-1.19181	1.03778
Ppap2b	phosphatidic acid phosphatase type 2B	Protein Phosphatase activity	BX668285/BX666690	scac0027.o.06	0.00495884	3.45294e-05	0.0674112	0.0447772	1.42048	2.21678	-1.03617	1.5061
Cys1	cystin 1	unknown	BX676673	scac0044.l.04	6.73929e-05	1.07744e-08	NS	NS	1.41238	1.4607	-1.05753	-1.02254
unknown	unknown	unknown	BX672288	scac0036.h.15	0.00401886	2.14911e-05	0.321195	0.0146163	1.41049	1.116	1.07922	-1.17111
Atp1a1	ATPase, Na+/K+ transporting, alpha 1 polypeptide	Sodium:potassium-exchanging ATPase activity	BX672988	scac0037.a.02	0.0248398	0.000120068	NS	NS	1.40187	1.395	-1.08426	-1.0896
Txnl2	thioredoxin-like 2	Electron transport	BX672059	scac0036.a.01	0.0222753	5.62984e-05	NS	NS	1.3835	1.34631	1.04385	1.0158
C8orf53	chromosome 8 open reading frame 53	unknown	BX669006	scac0031.b.05	0.00556551	1.34084e-05	NS	NS	1.3771	1.37759	1.12075	1.12115
Nup50	nucleoporin 50kDa	Protein transport	BX924218	scan0013.d.14	0.0327781	0.000258284	NS	NS	1.37704	1.25731	1.10269	1.00682
C14orf2	chromosome 14 open reading frame 2	unknown	BX676718	scac0043.a.19	0.00457375	1.65343e-05	NS	NS	1.3762	1.28878	1.02551	-1.04127
Dusp26	dual specificity phosphatase 26 (putative)	unknown	BX922586	scan0018.m.21	0.00588418	3.78022e-06	NS	NS	1.37141	1.40142	1.02188	1.04424
Sod2	superoxide dismutase 2, mitochondrial	Super oxide metabolism	BX675244	scac0030.e.08	0.00194311	1.6122e-06	NS	NS	1.364	1.47584	-1.12099	-1.03603
Ssr3	signal sequence receptor, gamma (translocon-associated protein gamma)	Cotranslational membrane targeting	BX918186	scan0035.f.16	0.0237578	7.81586e-05	NS	NS	1.35291	1.26266	1.08157	1.00943
unknown	unknown	unknown	NO_DATA	scai0001.b.02	0.0467824	0.000220623	NS	NS	1.35265	1.32383	-1.01081	-1.03281
Maea	macrophage erythroblast attacher	Structural/Cell adhesion/ECM	BX674506	scac0043.m.08	0.0420805	0.000246834	NS	NS	1.35142	1.31969	-1.06069	-1.0862
unknown	unknown	unknown	NO_DATA	scaj0022.h.01	0.032848	0.00161143	NS	NS	1.34666	1.28491	-1.10642	-1.1596
Txn	thioredoxin	Signal Transduction/Electron transport	BX918976	scan0009.m.09	0.0441943	0.00201097	NS	NS	1.3451	1.16902	1.21613	1.05693
Xpnpep1	X-prolyl aminopeptidase (aminopeptidase P) 1, soluble	Proteolysis	BX924751	scan0017.p.11	0.0164075	3.04924e-05	NS	NS	1.33403	1.28483	-1.00977	-1.04844
Rab2a	RAB2A, member RAS oncogene family	GTPase activity	BX926670	scan0016.g.18	0.0326392	0.000202551	NS	NS	1.33176	1.2208	-1.01581	-1.10814
Dtymk	deoxythymidylate kinase (thymidylate kinase)	Protein Kinase activity	BX669895	scac0030.p.17	0.034052	0.000395058	NS	NS	1.32909	1.1861	1.18334	1.05603
Cd151	CD151 molecule (Raph blood group)	Structural/Cell adhesion/ECM	BX926691	scan0016.h.17	0.03717	0.000243087	NS	NS	1.32212	1.18288	1.12614	1.00754
Slc20a1	solute carrier family 20 (phosphate transporter), member 1	Phosphate Transport	BX922597	scan0018.n.09	0.03717	0.000293804	NS	NS	1.30164	1.24914	1.10721	1.06255
Aldh3b1	aldehyde dehydrogenase 3 family, member B1	Lipid Metabolism	BX665616	scag0007.f.03	0.031894	0.000302891	NS	NS	1.29814	1.12248	1.10314	-1.04837
Ik	IK cytokine, down-regulator of HLA II	Cell-cell signaling	BX925666	scan0017.o.13	0.0482091	0.00151669	NS	NS	1.29487	1.0739	1.00651	-1.19795
Hint1	histidine triad nucleotide binding protein 1	Signal transduction	BX667423	scag0003.e.05	0.0197416	6.24454e-05	NS	NS	1.29219	1.22686	1.08451	1.02968
G3bp1	GTPase activating protein (SH3 domain) binding protein 1	DNA/RNA helicase activity	BX671089	scac0036.c.14	0.0445371	0.00233303	0.187755	0.0239366	1.27278	1.04828	1.16633	-1.041
unknown	unknown	unknown	BX920112	scan0006.k.13	0.00667769	3.04552e-05	0.630499	0.0410773	1.2561	1.8249	-1.2791	1.13583
Hsbp1	heat shock factor binding protein 1	Transcription regulation	BX920160	scan0006.m.13	0.0293633	6.13183e-05	NS	NS	1.25277	1.20245	1.03394	-1.00765
Cox6c	cytochrome c oxidase subunit VIc	Oxydoreductase activity	BX917196	scan0033.g.10	0.0214251	0.000103506	NS	NS	1.25158	1.35692	-1.12689	-1.03941
Mrps10	mitochondrial ribosomal protein S10	Structural constituent of ribosome	BX668141	scac0027.g.18	0.0307808	6.05343e-05	NS	NS	1.25123	1.27584	-1.01803	1.00161
Lpp	LIM domain containing preferred translocation partner in lipoma	unknown	BX674513	scac0043.m.16	0.00832293	4.71172e-05	NS	NS	1.21587	1.26099	1.05177	1.0908
Pgk1	phosphoglycerate kinase 1	Protein Kinase activity	BX672725	scac0042.a.18	0.00636094	1.8273e-05	NS	NS	1.20952	1.40971	-1.10533	1.05444
Ppap2d	phosphatidic acid phosphatase type 2d	Protein Phosphatase activity	BX919026	scan0006.a.06	0.00610221	6.15468e-06	NS	NS	1.20889	1.32245	-1.03376	1.05821
Scand1	SCAN domain containing 1	Transcription regulation	BX920631	scan0008.j.14	0.03717	0.00298978	0.55407	0.00622635	1.20178	-1.00376	1.04803	-1.15102
Atp5b	ATP synthase, H+ transporting, mitochondrial F1 complex, beta polypeptide	ATP biosynthesis	BX668204	scac0027.j.24	0.0102875	1.07449e-05	NS	NS	1.17162	1.08451	1.03572	-1.04306
Ccny	cyclin Y	unknown	BX667615	scac0026.c.07	0.00495884	1.58652e-05	NS	NS	1.16281	1.27302	1.0204	1.11711
Rpn2	ribophorin II	Protein amino acid glycosylation	BX919776	scan0008.h.10	0.0117717	0.000141534	NS	NS	1.1613	1.30334	-1.14828	-1.02314
Cox6b1	cytochrome c oxidase subunit Vib polypeptide 1 (ubiquitous)	Oxydoreductase activity	BX922226	scan0015.c.11	0.0327781	9.01778e-05	NS	NS	1.1581	1.26784	-1.00078	1.0939
Ivns1abp	influenza virus NS1A binding protein	unknown	BX914740	scan0028.j.13	0.0173048	0.000325558	0.174715	0.0260267	1.11002	1.45889	-1.05875	1.24137
Taf10	TAF10 RNA polymerase II, TATA box binding protein (TBP)-associated factor, 30kDa	Transcription regulation	BX914521	scan0001.d.06	0.0236631	0.0206188	0.719993	0.000410353	1.05733	-1.05961	1.13046	1.00901
Hik1	potassium channel, subfamily K, member 13	unknown	BX926397	scan0014.l.13	0.0482954	0.00219633	0.575605	0.0168541	1.04945	1.3573	-1.17338	1.10223
unknown	unknown	unknown	BX920819	scan0004.k.10	0.0337236	0.0179156	0.305208	0.0012682	-1.02952	1.57769	-1.17893	1.37774
Genes down-regulated in Meishan pigs
unknown	unknown	unknown	BX672573/BX666720	scac0025.e.06	7.04062e-08	2.48753e-12	0.991171	0.0289962	-2.46617	-1.93352	-1.09122	1.16886
C1qa	complement component 1, q subcomponent, A chain	Cell-cell signaling	BX924564	scan0017.g.22	0.00228444	3.08049e-06	NS	NS	-2.104	-1.54576	-1.1233	1.21174
unknown	unknown	unknown	BX919206	scan0005.c.15	0.00495884	2.02303e-05	NS	NS	-1.87641	-1.38491	-1.22206	1.1087
Cited1	Cbp/p300-interacting transactivator, with Glu/Asp-rich carboxy-terminal domain, 1	Transcription regulation	BX918031	scan0034.i.21	6.47996e-06	1.8817e-10	NS	NS	-1.82825	-2.03744	1.06995	-1.04156
Tmem14c	transmembrane protein 14C	Structural/Cell adhesion/ECM (mito)	BX671941	scac0032.c.10	0.00223966	4.23823e-06	0.480907	0.0453577	-1.76341	-1.32922	-1.21496	1.09193
Hmgb3	high-mobility group box 3	Transcription regulation	BX674899	scac0037.k.15	4.24144e-05	2.00497e-08	NS	NS	-1.63981	-1.37591	-1.22282	-1.02603
Tmem14c	transmembrane protein 14C	Structural/Cell adhesion/ECM (mito)	BX667931	scac0026.k.16	1.42329e-05	5.40407e-09	0.3375	0.0160994	-1.61927	-1.27668	-1.12524	1.12717
unknown	unknown	unknown	NO_DATA	scai0001.b.06	0.000103427	1.17297e-08	NS	NS	-1.56863	-1.54161	-1.05346	-1.03531
Kpnb1	karyopherin (importin) beta 1	Protein transport	BX674229	scac0042.d.24	0.0250171	0.000113301	NS	NS	-1.55543	-1.59318	-1.12274	-1.14999
Bphl	biphenyl hydrolase-like (serine hydrolase; breast epithelial mucin-associated antigen)	Amino acid metabolism	BX670790	scac0033.o.08	0.00380335	2.71187e-06	NS	NS	-1.51756	-1.38359	-1.10568	-1.00807
Ttll12	tubulin tyrosine ligase-like family, member 12	unknown	BX670134	scac0035.d.18	0.000511269	8.52138e-08	NS	NS	-1.50147	-1.59979	1.06114	-1.00409
Slc16a10	solute carrier family 16, member 10 (aromatic amino acid transporter)	Transport	BX918233	scan0036.m.15	0.0311135	0.000759583	NS	NS	-1.46988	-1.21001	-1.03108	1.17815
Gpx3	glutathione peroxidase 3 (plasma)	Peroxidase activity	BX670829	scac0033.p.18	0.000579797	8.06251e-08	NS	NS	-1.46846	-1.546	-1.03948	-1.09437
Ptdss1	phosphatidylserine synthase 1	Phosphatidylserine biosynthesis	BX924724	scan0023.c.13	0.0301554	0.000146566	NS	NS	-1.41217	-1.21571	-1.06028	1.09556
Fcer1g	Fc fragment of IgE, high affinity I, receptor for; gamma polypeptide	Signal transduction	BI339253	scab0101.g.01	0.0310141	0.000269093	NS	NS	-1.40827	-1.27277	1.07232	1.18648
Fkbp4	FK506 binding protein 4, 59kDa	Protein binding	AW485855	scaa0028.c.24	0.0273079	4.63676e-05	NS	NS	-1.40178	-1.33895	1.01579	1.06345
unknown	unknown	unknown	BI359863	scab0133.n.01	0.0499735	0.00134927	NS	NS	-1.34506	-1.1786	-1.19745	-1.04927
Rpl6	ribosomal protein L6	Ribosome Constituent	CR939725	scaj0013.n.07	0.0397521	0.000338852	NS	NS	-1.33322	-1.09828	-1.15077	1.05487
Gns	glucosamine (N-acetyl)-6-sulfatase (Sanfilippo disease IIID)	Glycosaminoglycan catabolism	BX669455	scac0031.f.20	0.0213826	5.47918e-05	NS	NS	-1.27042	-1.46286	1.09035	-1.05607
Rer1	RER1 retention in endoplasmic reticulum 1 homolog (S. cerevisiae)	Transport	BX918275	scan0037.h.17	0.0147348	0.000139915	NS	NS	-1.25056	-1.6333	1.2812	-1.0194
Nr1h2	nuclear receptor subfamily 1, group H, member 2	Transcription regulation	BX925889	scan0019.a.04	0.00991297	1.30092e-05	NS	NS	-1.22927	-1.34061	1.03299	-1.05574
H2afj	H2A histone family, member J	Nucleosome Assembly	BX918635	scan0037.c.03	0.0133153	3.50437e-05	NS	NS	-1.20744	-1.29889	-1.01266	-1.08936
Ssr2	signal sequence receptor, beta (translocon-associated protein beta)	Cotranslational membrane targeting	BX674064	scac0038.e.09	0.0237578	0.000155867	NS	NS	-1.19947	-1.22851	1.06199	1.03688
Rpl36a	ribosomal protein L36a	Ribosome Constituent	BX925141	scan0026.p.12	0.0273079	0.00146078	0.300542	0.00801106	-1.17865	-1.02255	-1.04395	1.10413
Fads2	fatty acid desaturase 2	Fatty acid metabolism	BX925026	scan0016.l.19	0.0380597	0.000789635	NS	NS	-1.17469	-1.38257	-1.05761	-1.24476
Mrpl47	mitochondrial ribosomal protein L47	Ribosome Constituent	BX667711	scac0025.e.11	0.0360675	0.000360271	NS	NS	-1.14465	-1.35961	1.05681	-1.12395
Cggbp1	CGG triplet repeat binding protein 1	DNA binding	BX923418	scan0012.p.09	0.0125779	0.00071461	0.450628	0.00204722	1.00452	-1.22251	1.07595	-1.14135
Genes up-regulated by ACTH
Bag3	BCL2-associated athanogene 3	Cell growth/maintenance	BX665439	scag0006.h.10	7.22132e-07	0.375976	9.34218e-11	0.00518674	1.20932	-1.26505	2.98559	1.95155
Ier3	immediate early response 3	Cell growth/maintenance	BX671451	scac0033.k.19	1.00175e-05	0.449285	2.82606e-09	0.0380533	1.26584	-1.12192	2.63923	1.8584
Adamts1	ADAM metallopeptidase with thrombospondin type 1 motif, 1	Cell growth/maintenance	BX919340	scan0002.i.23	0.00111156	NS	2.36773e-06	NS	1.42822	-1.06653	2.60013	1.70698
Gadd45a	growth arrest and DNA-damage-inducible, alpha	Regulation of protein kinase activity	BX669024	scac0031.c.04	0.000491135	NS	1.45731e-07	NS	1.11416	-1.08116	2.0787	1.72566
Dscr1	Down syndrome critical region gene 1	Transcription regulation	BX673170	scac0037.n.15	0.0213826	NS	0.000113883	NS	1.18201	-1.20875	2.07375	1.45145
Id3	inhibitor of DNA binding 3, dominant negative helix-loop-helix protein	Transcription regulation	BX925419	scan0024.m.19	0.00109006	NS	4.68664e-07	NS	-1.10659	-1.15032	1.99473	1.9189
unknown	unknown	unknown	BX924486	scan0016.o.13	0.00344648	NS	1.2425e-05	NS	1.29924	-1.08265	1.96121	1.39427
Mt2a	metallothionein 2A	Protein binding	BX674990	scac0039.i.06	0.0174792	NS	0.000175585	NS	-1.26452	1.67391	1.9273	4.0795
Tfpi2	tissue factor pathway inhibitor 2	Structural/Cell adhesion/ECM	CR939988	scaj0005.l.08	0.000748797	NS	4.72465e-07	NS	1.12455	1.04758	1.8454	1.71909
Odc1	ornithine decarboxylase 1	Cell growth/maintenance	BX676474	scac0031.i.07	0.00164338	NS	2.85034e-06	NS	1.16864	1.00215	1.59354	1.36651
Cebpd	CCAAT/enhancer binding protein (C/EBP), delta	Transcription regulation	BX914968	scan0027.l.03	0.0211506	NS	0.000196361	NS	-1.11511	-1.26714	1.57717	1.38795
Rgs2	regulator of G-protein signalling 2, 24kDa	Signal transduction	BX673680	scac0040.m.01	0.0253481	NS	0.000217092	NS	-1.17301	-1.24276	1.5716	1.48339
Sui1	eukaryotic translation initiation factor 1	Translation regulation	BX918465	scan0039.f.11	0.0250705	NS	0.000233681	NS	1.14665	-1.12581	1.5525	1.20264
unknown	unknown	unknown	BX664872	scag0005.c.12	0.0137745	NS	2.12047e-05	NS	1.01056	-1.08142	1.49821	1.37093
Msn	moesin	Structural/Cell adhesion/ECM	BX916070	scan0030.n.09	0.0213826	NS	0.000138435	NS	1.1302	-1.08878	1.4944	1.21442
Tomm20	translocase of outer mitochondrial membrane 20 homolog (yeast)	Protein transport (mb ext mito)	BX922214	scan0024.i.03	0.018931	NS	9.50576e-05	NS	1.19629	1.106	1.49386	1.38112
Ankrd40	ankyrin repeat domain 40	unknown	BX676022	scac0036.d.07	0.0458929	0.233763	0.00240976	0.0210204	1.23696	-1.11752	1.44985	1.04885
Timp1	TIMP metallopeptidase inhibitor 1	Cell growth/maintenance	BX674336	scac0042.l.22	0.000641538	NS	2.87844e-07	NS	1.01654	-1.06563	1.42214	1.31283
Ddx3x	DEAD (Asp-Glu-Ala-Asp) box polypeptide 3, X-linked	RNA helicase activity	BX925875	scan0018.p.13	0.00756139	NS	1.18567e-05	NS	1.09633	1.01735	1.41557	1.3136
Ddx3x	DEAD (Asp-Glu-Ala-Asp) box polypeptide 3, X-linked	RNA helicase activity	BX919294	scan0002.g.16	0.0102875	0.358646	0.000241579	0.0053653	1.18011	-1.09359	1.36716	1.05935
C10orf46	chromosome 10 open reading frame 46	unknown	BX925681	scan0017.p.05	0.00194311	NS	6.7037e-06	NS	1.03623	1.21853	1.35616	1.59475
Dynll1	dynein, light chain, LC8-type 1	unknown	BX917897	scan0038.k.14	0.0360675	NS	0.000531781	NS	1.14005	1.00797	1.34444	1.18869
Pcsk7	proprotein convertase subtilisin/kexin type 7	Peptidase activity	BE030657	scaa0059.c.01	0.0467824	NS	0.000750937	NS	1.14628	1.15124	1.30538	1.31103
unknown	unknown	unknown	BX675138	scac0039.p.23	0.0357963	NS	0.000381173	NS	1.04495	-1.10734	1.29116	1.11585
Gnl2	guanine nucleotide binding protein-like 2 (nucleolar)	unknown	BX668993	scac0028.f.12	0.0198459	NS	3.7319e-05	NS	1.05965	-1.02618	1.28661	1.18322
Upk1b	uroplakin 1B	Structural molecule activity	BI345249	scab0122.a.04	0.0482091	0.938914	0.00135902	0.0278214	-1.17921	1.15978	1.09682	1.50004
Genes down regulated by ACTH
Mapk14	mitogen-activated protein kinase 14	Protein Kinase activity	BX922645	scan0010.p.02	0.0266498	NS	0.000254691	NS	-1.12611	1.14531	-1.50999	-1.17077
Trmu	tRNA 5-methylaminomethyl-2-thiouridylate methyltransferase	tRNA processing	BX914739	scan0029.g.01	0.0360675	NS	0.000204813	NS	1.14561	1.08551	-1.45877	-1.53953
Stat5a	signal transducer and activator of transcription 5A	Transcription regulation	BX676665	scac0044.i.16	0.0327781	NS	8.1247e-05	NS	-1.04949	1.02494	-1.37922	-1.28221
unknown	unknown	unknown	BX925467	scan0026.e.19	0.0030735	NS	2.59162e-06	NS	1.15817	-1.11145	-1.36989	-1.76339
Wasf2	WAS protein family, member 2	Structural/Cell adhesion/ECM, G-protein signaling	BX926322	scan0021.c.08	0.0327781	NS	7.80665e-05	NS	-1.04965	1.00146	-1.31801	-1.25384
Fdx1	ferredoxin 1	Electron transport	BX915574	scan0029.p.23	0.0371434	NS	0.000146503	NS	1.08027	1.09352	-1.30219	-1.28641
Unc84b	unc-84 homolog B (C. elegans)	Cell growth/maintenance	BX667686	scac0025.d.04	0.0104503	NS	4.25935e-05	NS	1.21976	-1.03261	-1.3006	-1.63815
Cntf	ciliary neurotrophic factor	Signal transduction	BX922805	scan0016.f.08	0.0173048	NS	4.93318e-05	NS	-1.00863	1.07137	-1.27913	-1.1837
unknown	unknown	unknown	AW436492	scab0031.c.14	0.0133778	NS	1.4807e-05	NS	1.00864	-1.02484	-1.27087	-1.3137
Nfe2l2	nuclear factor (erythroid-derived 2)-like 2	Transcription regulation	BX669107	scac0030.f.08	0.00495884	NS	5.58796e-06	NS	1.08115	1.04364	-1.25767	-1.30288
Ypel5	yippee-like 5 (Drosophila)	unknown	BX917658	scan0039.a.03	0.0465414	NS	0.00039539	NS	-1.06903	-1.11305	-1.25022	-1.3017
Mxra7	matrix-remodelling associated 7	unknown	BX924977	scan0016.j.11	0.0407028	NS	0.00145922	NS	1.00995	1.14161	-1.24865	-1.10465
Pcbd1	pterin-4 alpha-carbinolamine dehydratase/dimerization cofactor of hepatocyte nuclear factor 1 alpha (TCF1)	Transcription regulation	BX915794	scan0031.l.01	0.0293633	NS	5.70271e-05	NS	1.06869	1.03146	-1.23797	-1.28266
Bmpr2	bone morphogenetic protein receptor, type II (serine/threonine kinase)	Protein Kinase activity	BX667667	scac0026.f.09	0.0085398	NS	3.15186e-05	NS	-1.08783	1.03897	-1.21746	-1.07719
Ctnnb1	catenin (cadherin-associated protein), beta 1, 88kDa	Transcription regulation	BX917399	scan0038.m.19	0.00617823	NS	1.00951e-05	NS	-1.02987	-1.06821	-1.2	-1.24468
Glg1	golgi apparatus protein 1	Transport	BX927033	scan0012.h.22	0.036681	NS	0.000419424	NS	1.09644	1.04239	-1.17473	-1.23563
Pnrc2	proline-rich nuclear receptor coactivator 2	unknown	BX671206	scac0032.h.08	0.0371434	NS	0.000394808	NS	1.11184	-1.10657	-1.15862	-1.42548
Gdf8	growth differentiation factor 8	Signal transduction (TGFb)	BX916846	scan0038.p.19	0.0133778	NS	5.41274e-05	NS	1.05152	-1.10198	-1.1575	-1.34125
Genes upregulated in Meishan and by ACTH
Crem	cAMP responsive element modulator	Transcription regulation	BX670994	scac0032.a.11	9.06247e-07	0.0433526	2.69616e-10	NS	1.65914	1.10212	4.44197	2.95067
Cd83	CD83 molecule	Signal transduction	AW429651	scaa0029.b.23	8.11294e-07	6.77207e-06	3.79577e-10	NS	1.93004	1.54566	3.22545	2.58308
Eif1b	eukaryotic translation initiation factor 1B	Translation regulation	BX926052	scan0026.k.05	8.11294e-07	9.08009e-06	7.88749e-10	NS	1.45825	1.91685	2.5405	3.33944
Tob1	transducer of ERBB2, 1	Transcription regulation	BE014520	scaa0055.a.18	0.000226522	0.0411325	6.96045e-08	NS	1.0916	1.01409	2.46957	2.29422
Ldlr	low density lipoprotein receptor (familial hypercholesterolemia)	Cholesterol mobilization	BX668158/BX667248	scac0027.h.15	0.000167475	0.00519272	4.15409e-07	NS	1.60522	1.25374	2.33958	1.8273
Alas1	aminolevulinate, delta-, synthase 1	Heme biosynthesis	CR939227	scaj0022.n.01	0.0482954	0.00813623	0.0204868	0.0457455	1.80489	1.11015	1.70049	1.04593
Chchd2	coiled-coil-helix-coiled-coil-helix domain containing 2	unknown	BX921605	scan0011.e.21	0.000803964	0.000472299	3.35774e-06	NS	1.39632	1.27103	1.62636	1.48043
Ldlr	low density lipoprotein receptor (familial hypercholesterolemia)	Cholesterol mobilization	BX673438	scac0041.e.09	0.0121007	0.0150264	0.00113675	0.0106024	1.49754	1.00533	1.61207	1.08222
Spg7	spastic paraplegia 7, paraplegin (pure and complicated autosomal recessive)	Structural/cell adhesion/ECM	BX667883	scac0026.h.22	0.0437779	0.0383023	0.0290877	0.00542217	1.57654	-1.01408	1.49549	-1.06904
B3gnt3	UDP-GlcNAc:betaGal beta-1,3-N-acetylglucosaminyltransferase 3	Protein amino acid glycosylation	BX669891	scac0030.p.13	0.0174792	0.0242727	0.000289323	NS	1.24935	1.02772	1.48425	1.22095
Fzd5	frizzled homolog 5 (Drosophila)	Signal transduction (G-protein)	BX922926	scan0013.h.08	0.0253481	0.00104902	0.00520806	NS	1.36137	1.14703	1.45535	1.22621
Cpt1b	carnitine palmitoyltransferase 1B (muscle)	Fatty acid metabolism	BX672023	scac0036.n.17	0.00667769	0.000303461	0.000612966	NS	1.46485	1.34015	1.43662	1.31432
Znf512	zinc finger protein 512	unknown	BX669148	scac0030.h.04	0.0100363	0.00115988	0.00158459	NS	1.44699	1.13429	1.41515	1.10933
Ssu72	SSU72 RNA polymerase II CTD phosphatase homolog (S. cerevisiae)	unknown	BX669489	scac0031.h.04	0.0146774	0.000827441	0.0488453	0.0106879	1.63716	1.0862	1.39264	-1.08228
Vil2	villin 2 (ezrin)	Structural/cell adhesion/ECM	BX926106	scan0026.m.21	0.0407028	0.00288188	0.02128	NS	1.52161	1.14386	1.38164	1.03864
Brp44l	brain protein 44-like	unknown	BX672016	scac0036.n.12	0.0117717	0.0136536	0.000144937	NS	1.21069	1.10883	1.33696	1.22448
Znf259	zinc finger protein 259	Signal transduction	BX920343	scan0005.m.12	0.0151868	0.00261685	0.00332885	0.0448917	1.31621	1.06469	1.31589	1.06443
unknown	unknown	unknown	BX667887	scac0026.i.02	0.0381949	0.0103403	0.00197767	NS	1.23222	1.10885	1.31484	1.1832
Ckb	creatine kinase, brain	Structural/Cell adhesion/ECM	BX920566	scan0008.e.05	0.00129422	1.03226e-06	0.029957	NS	2.12263	1.92149	1.30692	1.18308
C5orf32	chromosome 5 open reading frame 32	unknown	BX916175	scan0030.f.21	0.0327781	0.00258231	0.00679324	NS	1.35073	1.14645	1.29624	1.1002
Psmc4	proteasome (prosome, macropain) 26S subunit, ATPase, 4	Proteolysis	BX664760	scag0001.f.02	0.00220956	0.00102153	0.000231658	0.00463968	1.25975	1.01649	1.28087	1.03353
Cpt1a	carnitine palmitoyltransferase 1A (liver)	Fatty acid metabolism	BX919428	scan0003.i.18	0.0163982	0.00258968	0.000831863	NS	1.24651	1.14541	1.27931	1.17555
Mki67ip	MKI67 (FHA domain) interacting nucleolar phosphoprotein	rRNA metabolism	BX674692	scac0041.b.18	0.0024862	0.000125202	9.13573e-05	NS	1.27454	1.32706	1.2792	1.3319
Sfrs7	splicing factor, arginine/serine-rich 7, 35kDa	mRNA processing	CR939449	scaj0009.i.21	0.0293633	0.0107649	0.000711918	NS	1.19727	1.1347	1.27549	1.20884
Otub1	OTU domain, ubiquitin aldehyde binding 1	unknown	BX669175	scac0030.i.03	0.0117717	0.00102037	0.00172988	NS	1.31087	1.08011	1.26929	1.04585
Prdx2	peroxiredoxin 2	Cell growth/maintenance	BX670136	scac0035.d.20	0.0213826	0.000559039	0.00765922	NS	1.24474	1.21232	1.25879	1.226
Homer2	homer homolog 2 (Drosophila)	Signal transduction (glutamatergic)	BX919037	scan0006.a.21	0.0174792	0.000295967	0.0077154	NS	1.44138	1.52862	1.25078	1.32648
St5	suppression of tumorigenicity 5	Fatty acid metabolism	BF442572	scab0090.l.17	0.00129422	0.000380256	0.000114855	0.00817396	1.21521	1.16532	1.24201	1.19102
Ube2n	ubiquitin-conjugating enzyme E2N (UBC13 homolog, yeast)	Proteolysis	BX672452	scac0034.h.20	0.0468585	0.0111963	0.00831914	NS	1.27653	1.13132	1.23831	1.09745
Acta1	actin, alpha 1, skeletal muscle	Structural/Cell adhesion/ECM	BI340933	scab0106.i.23	0.0128255	0.00299639	0.00041761	NS	1.16812	1.28576	1.23252	1.35665
Maob	monoamine oxidase B	Electron transport	BX666444	scag0008.g.01	0.00606725	4.42532e-05	0.00422545	NS	1.38886	1.29952	1.2324	1.15312
Dnaja2	DnaJ (Hsp40) homolog, subfamily A, member 2	Cell growth/maintenance	BX671054	scac0035.j.16	0.00218385	1.58528e-05	0.00255393	NS	1.45058	1.23373	1.23164	1.04753
Gnb2	guanine nucleotide binding protein (G protein), beta polypeptide 2	Signal transduction (G-protein)	BX668017	scac0026.p.18	0.0495162	0.00246406	0.0106463	NS	1.26741	1.14448	1.21575	1.09783
Fkbp1a	FK506 binding protein 1A, 12kDa	Protein folding	BX669306	scac0029.e.07	0.0150003	0.0030295	0.000397224	NS	1.15356	1.1214	1.21472	1.18086
Wbscr22	Williams Beuren syndrome chromosome region 22	Methyl transferase activity	BX670867	scac0033.l.12	0.0102875	0.000761188	0.00298515	NS	1.23951	1.39769	1.20378	1.35739
unknown	unknown	unknown	BX921132	scan0006.i.03	0.0311135	0.0267087	0.000733872	NS	1.09463	1.25656	1.2019	1.3797
Cox4nb	COX4 neighbor	unknown	BX916532	scan0032.m.15	0.0401787	0.00471154	0.00270518	NS	1.16423	1.19755	1.20185	1.23626
Irak1	interleukin-1 receptor-associated kinase 1	Protein Kinase activity	BX919609	scan0009.k.10	0.00832293	0.00101859	0.000999922	NS	1.17127	1.35002	1.17229	1.35119
Smtn	smoothelin	Structural/Cell adhesion/ECM	BX668291	scac0027.o.17	0.0279061	0.00542789	0.00197845	NS	1.14306	1.18794	1.14598	1.19097
Lmna	lamin A/C	Structural/cell adhesion/ECM	BX919409	scan0003.i.05	0.0311135	0.00066106	0.0187374	NS	1.26036	1.16551	1.14155	1.05564
H19	H19, imprinted maternally expressed untranslated mRNA	unknown	BX926338	scan0021.d.04	0.000579797	9.02178e-07	0.00579163	NS	1.45799	1.60974	1.13856	1.25706
Ppp1r15b	protein phosphatase 1, regulatory (inhibitor) subunit 15B	Translation regulation	BX924045	scan0018.h.24	0.0266498	0.000624817	0.00827301	NS	1.4113	1.40871	1.11244	1.1104
Mafb	v-maf musculoaponeurotic fibrosarcoma oncogene homolog B (avian)	Transcription regulation	BX926542	scan0023.j.13	0.0170277	0.00357241	0.00325611	0.0413666	1.0492	1.35187	1.10728	1.4267
Dleu1	deleted in lymphocytic leukemia, 1	Cell growth/maintenance	BX670448/BX670447	scac0033.i.09	0.000374282	4.90324e-07	0.00213881	NS	1.54811	1.98577	1.09888	1.40954
Chrna3	cholinergic receptor, nicotinic, alpha 3	Signal transduction (Synaptic-cholinergic)	BX918784	scan0035.f.05	0.00495884	0.000330315	0.00148681	0.0427789	1.16795	1.55256	1.09473	1.45523
Arf4	ADP-ribosylation factor 4	Protein transport (ER to Golgi)	BX670010	scac0034.o.21	0.0321839	0.00110701	0.00822407	NS	1.10757	1.20472	1.07337	1.16752
Col4a2	collagen, type IV, alpha 2	Structural/cell adhesion/ECM	BX671482	scac0036.f.14	0.0360675	0.00666288	0.0127818	NS	1.09023	1.41609	1.0621	1.37955
Fxc1	fracture callus 1 homolog (rat)	Protein transport (mb int mito)	BX674767	scac0041.k.19	0.0133778	0.000306462	0.0235154	NS	1.16716	1.261	1.05468	1.13947
C11orf31	chromosome 11 open reading frame 31	unknown	BX923890	scan0021.l.15	0.00631769	0.000134132	0.0223372	NS	1.21233	1.44381	1.04933	1.24968
Bnip1	BCL2/adenovirus E1B 19kDa interacting protein 1	Cell growth/maintenance	BX668003	scac0026.p.01	0.0327781	0.00110733	0.033054	NS	1.12964	1.15139	1.04631	1.06646
Map2k3	mitogen-activated protein kinase kinase 3	Protein Kinase activity	AW436362	scab0035.j.22	0.0173048	0.000790983	0.0264189	NS	1.14083	1.39506	1.0371	1.26822
Genes up-regulated in Meishan and down-regulated by ACTH
unknown	unknown	unknown	BX918826	scan0002.p.04	4.67823e-05	5.99817e-07	3.89591e-06	NS	1.55855	1.70671	-1.61008	-1.4703
Mxra6	matrix-remodelling associated 6	unknown	BX918958	scan0008.o.09	0.00336799	0.000178381	0.00012587	NS	1.31545	1.25596	-1.29851	-1.36002
Selenbp1	selenium binding protein 1	Transporter activity	BX669340	scac0029.f.14	0.00495884	2.98256e-05	0.014069	NS	1.33595	1.5479	-1.28321	-1.1075
unknown	unknown	unknown	BX923032	scan0014.n.12	0.0214251	0.000804656	0.0210151	NS	1.35064	1.41128	-1.2409	-1.18757
Pink1	PTEN induced putative kinase 1	Protein Kinase activity	BX674367	scac0042.o.02	0.00360848	0.000236894	0.000150618	NS	1.2238	1.21684	-1.20153	-1.2084
C16orf33	chromosome 16 open reading frame 33	unknown	BX915848	scan0031.n.16	0.00401886	5.02747e-05	0.0398214	NS	1.16511	1.32407	-1.17362	-1.03272
Clstn1	calsyntenin 1	Signal transduction (synaptic)	BX926950	scan0014.i.23	0.0382154	0.00112007	0.0111767	NS	1.17061	1.21678	-1.16461	-1.12041
Ech1	enoyl Coenzyme A hydratase 1, peroxisomal	Fatty acid metabolism	BX667679	scac0026.g.07	0.000377621	5.27274e-07	0.00631416	NS	1.43482	1.42966	-1.15751	-1.16168
Emcn	endomucin	Cell growth/maintenance	BX668259	scac0027.m.22	0.0392483	0.000896986	0.0158305	NS	1.12262	1.19184	-1.15354	-1.08654
Sqstm1	sequestosome 1	Transcription regulation	BX916258	scan0029.c.13	0.0226521	0.00258591	0.00139006	NS	1.12823	1.13307	-1.12889	-1.12407
unknown	unknown	unknown	BX915779	scan0031.k.07	0.0445371	0.0168055	0.00562058	NS	1.20938	1.02894	-1.09863	-1.29129
Anpep	alanyl (membrane) aminopeptidase (aminopeptidase N, aminopeptidase M, microsomal aminopeptidase, CD13, p150)	Development/Morphogenesis	BX665286	scag0001.e.01	3.06588e-07	5.64913e-12	0.00826863	NS	2.1439	1.90604	-1.09392	-1.23044
Iscu	iron-sulfur cluster scaffold homolog (E. coli)	unknown	BX665245	scag0001.a.04	0.00465447	6.09282e-05	0.00103493	NS	1.26639	1.17372	-1.08385	-1.16941
Enpp2	ectonucleotide pyrophosphatase/phosphodiesterase 2 (autotaxin)	Signal transduction (G-protein)	BX919892	scan0009.j.12	0.00726495	8.22151e-05	0.00617437	NS	1.37786	1.28474	-1.08243	-1.16089
Klhl22	kelch-like 22 (Drosophila)	unknown	BX919531	scan0005.h.09	0.00344648	0.000274705	9.94493e-05	NS	1.26477	1.07931	-1.06305	-1.24572
Chek2	CHK2 checkpoint homolog (S. pombe)	Cell growth/maintenance	BX665559	scag0009.f.02	0.0407028	0.00523869	0.0125838	NS	1.14078	1.06337	-1.05811	-1.13513
Sdha	succinate dehydrogenase complex, subunit A, flavoprotein (Fp)	Tricarboxylic acid cycle	BX668031	scac0027.a.13	0.00832293	3.38259e-05	0.0308328	NS	1.17757	1.1586	-1.04173	-1.05879
Genes down regulated in Meishan and by ACTH
Ctdsp2	CTD (carboxy-terminal domain, RNA polymerase II, polypeptide A) small phosphatase 2	unknown	BX921086	scan0004.i.03	0.000150499	0.0183745	4.67653e-08	NS	-1.138	-1.26704	-1.62132	-1.80517
Pecam1	platelet/endothelial cell adhesion molecule (CD31 antigen)	Signal transduction	BX925721	scan0020.j.03	0.0025536	2.73511e-05	0.000845227	NS	-1.55069	-1.57387	-1.43254	-1.45395
Dab2	disabled homolog 2, mitogen-responsive phosphoprotein (Drosophila)	Cell growth/maintenance	BX918681	scan0037.f.12	0.0102875	0.0291625	5.6275e-05	NS	-1.14131	-1.32086	-1.42781	-1.65243
Cyb5b	cytochrome b5 type B (outer mitochondrial membrane)	Transporter activity	BX923030	scan0014.n.08	0.000872198	0.00415069	2.5897e-06	NS	-1.12134	-1.28759	-1.41418	-1.62385
Ostf1	osteoclast stimulating factor 1	Signal transduction	BX925447	scan0026.j.24	0.000182906	1.65678e-07	0.0108166	NS	-1.73975	-1.47209	-1.28556	-1.08778
Nr2f1	nuclear receptor subfamily 2, group F, member 1	Transcription regulation	BX915371	scan0031.p.03	0.0371434	0.00885553	0.00246644	NS	-1.20523	-1.18435	-1.27741	-1.25528
Hnrpdl	heterogeneous nuclear ribonucleoprotein D-like	mRNA processing	BX671331	scac0032.k.11	0.0213826	0.00406472	0.00309273	NS	-1.25217	-1.09133	-1.27538	-1.11156
Gdf8	growth differentiation factor 8	Signal transduction (TGFb)	BX667730	scac0025.f.10	0.00588418	0.00495273	6.70697e-05	NS	-1.13536	-1.27774	-1.27249	-1.43208
unknown	unknown	unknown	BX921799	scan0019.k.04	0.002378	1.39217e-05	0.00165143	NS	-1.40202	-1.32272	-1.26651	-1.19487
Nfat5	nuclear factor of activated T-cells 5, tonicity-responsive	Transcription regulation	BG895020	scaa0120.h.18	0.0025536	0.00275017	1.27414e-05	NS	-1.15761	-1.21616	-1.26082	-1.32458
Clu	clusterin	Cell growth/maintenance	AJ704878	scbg0001.a.01	0.0253481	0.000686938	0.0206401	NS	-1.35341	-1.28244	-1.2589	-1.19289
Acox1	acyl-Coenzyme A oxidase 1, palmitoyl	Fatty acid metabolism	BX673098	scac0039.d.21	9.06247e-07	7.6207e-10	0.000431458	NS	-1.65863	-1.52871	-1.23869	-1.14166
Ephx1	epoxide hydrolase 1, microsomal (xenobiotic)	Proteolysis	BX668345	scac0027.c.16	0.00151508	1.60092e-06	0.0261767	NS	-1.80632	-1.56056	-1.23839	-1.0699
Ccdc85b	coiled-coil domain containing 85B	unknown	BX673298	scac0043.i.07	0.00588418	1.65872e-05	0.0453996	NS	-1.56379	-1.39257	-1.22342	-1.08947
B4galt4	UDP-Gal:betaGlcNAc beta 1,4- galactosyltransferase, polypeptide 4	Membrane lipid metabolism	BI337976	scaa0129.c.17	0.0445371	0.0444492	0.000573669	NS	-1.08806	-1.12369	-1.21846	-1.25836
C9orf3	chromosome 9 open reading frame 3	unknown	BX669821	scac0029.c.15	0.0133778	0.000155977	0.026057	NS	-1.35601	-1.18711	-1.21464	-1.06335
A2m	alpha-2-macroglobulin	Protein transport	BX674240	scac0042.e.14	2.01704e-06	2.44733e-10	0.0036813	NS	-1.82638	-1.74973	-1.19395	-1.14384
Nono	non-POU domain containing, octamer-binding	mRNA processing	BX919244	scan0005.e.06	0.000675766	1.01293e-06	0.00379595	NS	-1.42435	-1.27599	-1.18393	-1.06062
Ifltd1	intermediate filament tail domain containing 1	unknown	BX665036	scag0010.f.09	0.000513362	6.74986e-06	0.000181377	NS	-1.24836	-1.41473	-1.17795	-1.33493
Rps4x	ribosomal protein S4, X-linked	Translation regulation	BX670486	scac0032.f.03	0.0388594	0.00101036	0.0351818	NS	-1.27016	-1.15589	-1.16756	-1.06252
Whsc1l1	Wolf-Hirschhorn syndrome candidate 1-like 1	Cell growth/maintenance	BX918062	scan0039.m.12	0.0136525	0.000223224	0.00518264	NS	-1.20533	-1.20524	-1.15569	-1.1556
Mtcp1	mature T-cell proliferation 1	Cell growth/maintenance	BF443710	scab0095.b.04	0.0220434	0.00148518	0.00584653	NS	-1.12609	-1.09324	-1.14857	-1.11506
Eif2ak4	eukaryotic translation initiation factor 2 alpha kinase 4	Translation regulation	BX674192	scac0038.k.18	0.0137745	0.0140229	0.000734573	0.0356574	-1.01784	-1.31951	-1.1168	-1.4478
Myst4	MYST histone acetyltransferase (monocytic leukemia) 4	Transcription regulation	BI346496	scab0128.e.13	0.00364455	9.47657e-06	0.011758	NS	-1.26737	-1.31693	-1.10888	-1.15224
Phyh	phytanoyl-CoA 2-hydroxylase	Fatty acid metabolism	BX669199	scac0028.l.21	0.00536237	0.000217975	0.00537571	NS	-1.20425	-1.53085	-1.10017	-1.39855
Tmem9	transmembrane protein 9	Structural/Cell adhesion/ECM (Lysosome)	BX672547	scac0034.f.03	0.00977007	0.000680212	0.00918771	NS	-1.06324	-1.20822	-1.08519	-1.23316
Genes down regulated in Meishan and up-regulated by ACTH
Gadd45b	growth arrest and DNA-damage-inducible, beta	Regulation of protein kinase activity	BX671980	scac0036.m.09	3.75873e-07	0.000638119	1.40681e-11	NS	-1.29947	-1.30513	2.42406	2.41356
C14orf4	chromosome 14 open reading frame 4	unknown	BI359937	scab0133.o.09	0.0028219	0.00866202	7.40809e-05	NS	-1.03765	-1.2487	1.40542	1.16788
Rbks	ribokinase	Protein Kinase activity	BX925873	scan0018.p.11	0.03717	0.0261851	0.000829396	NS	-1.07036	-1.23306	1.35787	1.17871
Ptbp1	polypyrimidine tract binding protein 1	mRNA processing	BX674457	scac0042.k.19	0.0308558	0.00279327	0.0107527	NS	-1.03998	-1.19139	1.16011	1.01267
Spcs3	signal peptidase complex subunit 3 homolog (S. cerevisiae)	Transporter activity	BX668463	scac0025.k.10	0.0085398	0.000193231	0.00833408	NS	-1.12852	-1.23817	1.12561	1.02592
Tpm4	tropomyosin 4	Structural/cell adhesion/ECM	BX665417	scag0006.f.08	0.0467824	0.0390487	0.043933	0.00454034	-1.04293	1.27323	-1.05331	1.26068
