# Supplementary material for: Gene array and real time PCR analysis of the adrenal sensitivity to adrenocorticotropic hormone in pig
Source: BMC Genomics. 2008 Feb 27;9:101. doi: 10.1186/1471-2164-9-101 (PMC2289818; doi:10.1186/1471-2164-9-101)
Supplement: Additional file 2 — Means and standard errors (SE) of transcripts levels (log) and Pearson correlation coefficients between real-time PCRs and microarray data. The data include one table. [file 1471-2164-9-101-S2.xls]

## Sheet: Feuil1
Gene symbol	Gene name	Accession No. (Genbank)	cDNA No. (AGENAE)	Microarray								real time PCR								Pearson correlation	p-value
				LWc		LWa		MSc		MSa		LWc		LWa		MSc		MSa
				Mean	SE	Mean	SE	Mean	SE	Mean	SE	Mean	SE	Mean	SE	Mean	SE	Mean	SE
Rnf2	ring finger protein 2	BX673517	scac0041.i.08	0.12168	0.046907	0.185619	0.0505829	0.668494	0.0905252	0.590519	0.0706862	-0.126408	0.162093	-0.0810523	0.131107	-0.0870478	0.10535	-0.077741	0.109265	0.0526	NS
Anpep	alanyl aminopeptidase	BX665286	scag0001.e.01	0.731011	0.0537985	0.692024	0.0279463	1.06222	0.0846968	0.972157	0.0513822	-0.188796	0.138021	-0.217444	0.165471	0.420112	0.0643245	0.262548	0.14488	0.8969	<0.0001
Gadd45b	growth arrest and DNA-damage-inducible, beta	BX671980	scac0036.m.09	0.316283	0.050155	0.700827	0.091648	0.202516	0.0491612	0.585173	0.0753019	-0.251184	0.206171	0.175475	0.136176	-0.406842	0.137823	-0.00060206	0.159609	0.8526	0.0001
Eif1b	eukaryotic translation initiation factor 1B	BX926052	scan0026.k.05	0.323509	0.0397255	0.728428	0.0870111	0.487342	0.141134	1.01102	0.0837055	-0.0649723	0.119982	0.388605	0.179041	0.0812028	0.0826858	0.669942	0.185643	0.8808	<0.0001
Crem	cAMP responsive element modulator	BX670994	scac0032.a.11	0.256182	0.0753273	0.903758	0.0555651	0.476067	0.210621	0.945988	0.0826148	0.131425	0.257432	0.99962	0.111893	0.373879	0.166105	1.08549	0.235397	0.9029	<0.0001
A2m	alpha-2-macroglobulin	BX674240	scac0042.e.14	2.37461	0.0827997	2.29763	0.154562	2.11302	0.106144	2.05466	0.101002	-0.196347	0.157705	-0.283094	0.098313	-0.512203	0.102104	-0.625089	0.166566	0.5093	0.0525
Ldlr	low density lipoprotein receptor	BX668158/BX667248	scac0027.h.15	0.77575	0.198935	1.14489	0.0955149	0.981283	0.0645089	1.24309	0.103698	ND	ND	ND	ND	ND	ND	ND	ND	ND	ND
Ckb	creatine kinase, brain	BX920566	scan0008.e.05	0.111345	0.0841523	0.227594	0.0696178	0.438218	0.156808	0.511231	0.110687	-0.0644706	0.152744	0.0609084	0.0854356	0.274414	0.213592	0.346285	0.221503	0.7882	0.0005
Dab2	disabled homolog 2, mitogen-responsive phosphoprotein	BX918681	scan0037.f.12	0.854509	0.0831471	0.699839	0.142786	0.797106	0.0324011	0.578982	0.0685793	-0.165366	0.225166	-0.426921	0.259779	-0.256929	0.13815	-0.506659	0.247831	0.6475	0.0091
Ldlr	low density lipoprotein receptor	BX673438	scac0041.e.09	0.330463	0.140777	0.537846	0.0491537	0.505842	0.0487368	0.540156	0.0413919	-0.0383813	0.174948	0.311942	0.125946	0.114542	0.0515158	0.396707	0.118668	0.647	0.0006
Fxc1	fracture callus 1 homolog	BX674767	scac0041.k.19	0.19897	0.0428954	0.22209	0.0360945	0.266102	0.0686673	0.322805	0.0460139	-0.0651429	0.134401	0.0980103	0.217391	-0.109665	0.127146	-0.0418181	0.195334	-0.4921	NS
Star	steroidogenic acute regulator	BX669487	scac0031.h.02	1.70844	0.0861546	1.8543	0.0281836	1.91196	0.129053	1.93926	0.0464107	-0.0403079	0.0966806	0.065173	0.060668	0.0941471	0.119089	0.106916	0.116604	0.6432	0.0097
Mc2r	melanocortin 2 receptor	AF450083		ND	ND	ND	ND	ND	ND	ND	ND	-0.260592	0.237819	-0.142598	0.155418	-0.292576	0.195907	-0.199312	0.319641	ND	ND
Scarb1	scavenger receptor beta 1	NM_213967	scan0037.k.14	1.18246	0.0547748	1.25161	0.105146	1.14093	0.111214	1.23679	0.101703	-0.185108	0.112168	-0.0927674	0.12501	-0.163008	0.152473	-0.114793	0.159529	0.2725	NS
Bzrp	peripheral-type benzodiazepine receptor	BX925849	scan0022.b.06	ND	ND	ND	ND	ND	ND	ND	ND	0.0660008	0.184607	-0.0568947	0.102787	-0.321149	0.258425	-0.152371	0.198147	ND	ND
Sqle	squalene epoxidase	BX920102	scan0006.k.03	0.294247	0.0833762	0.309744	0.0978161	0.332414	0.0949864	0.368247	0.138771	-0.044126	0.137062	0.0521785	0.215942	-0.106615	0.234469	-0.10215	0.16737	-0.0362	NS
Cyp11a1	cytochrome P450 family 11 subfamily B polypeptide 1	BX674077	scac0038.e.23	1.87611	0.0362698	1.93616	0.0443721	1.9081	0.0343537	1.90805	0.0631686	-0.156109	0.154479	-0.0192408	0.135544	-0.0739279	0.153469	-0.0896568	0.194858	0.3455	NS
Hsb3b1	3β hydroxysteroid dehydrogenase beta 1	BX919321	scan0002.h.23	2.17688	0.0757454	2.07718	0.123744	2.30602	0.0871866	2.19313	0.092672	-0.338308	0.22584	-0.426785	0.144508	-0.369845	0.172727	-0.507236	0.207912	-0.1753	NS
Cyp21	cytochrome P450 family 21	BX916139	scan0023.n.04	0.751169	0.198264	0.772927	0.120467	0.834736	0.121446	0.771637	0.0619424	-0.0433483	0.0898913	-0.00326116	0.114496	-0.113714	0.0889515	-0.166495	0.115061	0.0714	NS
Cyp11b	cytochrome P450 family 11 subfamily B	D38590	scan0029.k.02	0.198047	0.182384	0.0883766	0.0907519	0.214172	0.181986	0.40172	0.308547	-0.0111381	0.0523469	0.0658252	0.0361716	0.0789602	0.136567	0.133657	0.174734	0.192	NS
Per2	period homolog 2	CF789448		ND	ND	ND	ND	ND	ND	ND	ND	0.233825	0.207174	-0.157313	0.263349	0.170383	0.157932	0.147204	0.172838	ND	ND
Cry1	cryptochrome 1	BQ600826	scag0008.e.06	0.58758	0.0827913	0.616104	0.0363533	0.543495	0.135796	0.564699	0.137872	-0.177432	0.152884	-0.0922155	0.163306	-0.162907	0.237097	-0.145222	0.211267	0.2355	NS
Bmal1	Brain and muscle ARNT-like 1	EF216896	scag0006.a.05	ND	ND	ND	ND	ND	ND	ND	ND	-0.335874	0.232668	-0.492636	0.273367	-0.700748	0.142874	-0.91177	0.183053	ND	ND
Means and standard errors (SE) of expression levels (log) for each experimental group measured by microarray and relative quantitative real-time PCR analyses . Pearson correlation coefficients between microarray and real time PCR are also given (n = 15-24).
LWc, Large White control; LWa, Large White acth; MSc, Meishan control; MSa, Meishan acth; NS, not significant (P>0.05); ND, not determined
